# Supplementary material for: Evaluation of the Drug–Drug Interaction Potential of Cannabidiol Against UGT2B7-Mediated Morphine Metabolism Using Physiologically Based Pharmacokinetic Modeling
Source: Pharmaceutics. 2024 Dec 16;16(12):1599. doi: 10.3390/pharmaceutics16121599 (PMC11678041; doi:10.3390/pharmaceutics16121599)
Supplement: Supplementary file 1 [file pharmaceutics-16-01599-s001.zip]

Archive with 4 entries (4 files):
- Coates et al_Morphine PBPK Modeling Paper_Figures_Dec 11 2024.pdf
- Coates et al_Morphine PBPK Modeling Paper_Figures_Dec 11 2024.pptx
- Coates et al_Morphine PBPK_Supplementary Methods_Nov 3 2024.pdf
- Coates et al_Morphine PBPK_Supplementary Tables_11Dec 2024.pdf
